# Supplementary material for: Residence of the Nucleotide Sugar Transporter Family Members SLC35F1 and SLC35F6 in the Endosomal/Lysosomal Pathway
Source: Int J Mol Sci. 2024 Jun 18;25(12):6718. doi: 10.3390/ijms25126718 (PMC11203873; doi:10.3390/ijms25126718)
Supplement: Supplementary file 1 [file ijms-25-06718-s001.zip]

Archive with 1 entries (1 files):
- ijms-3053807-supplementary.pdf
